# Supplementary material for: Four Faces of Infective Endocarditis: Where Thinking Outside the Box Was Crucial
Source: J Clin Med. 2025 Mar 22;14(7):2162. doi: 10.3390/jcm14072162 (PMC11989933; doi:10.3390/jcm14072162)
Supplement: Supplementary file 1 [file jcm-14-02162-s001.zip]

Archive with 6 entries (6 files):
- .DS_Store
- Video S1 - Case 1  .mp4
- Video S2 - Case 1 .mp4
- Video S3 - case 2 .mp4
- Video S4 - case 3 .mp4
- Video S5 - case 3.mp4
